# Supplementary material for: Dementia-related death statistics in Korea between 2013 and 2023
Source: Ewha Med J. 2025 Mar 31;48(2):e35. doi: 10.12771/emj.2025.00304 (PMC12277498; doi:10.12771/emj.2025.00304)
Supplement: Supplementary file 1 — Supplement 1. The number of deaths due to dementia in Korea, 2013~2023. [file emj-2025-00304-Supplement-1.xlsx]

## Sheet: 1
Supplement1. The number of death due to dementia in Korea, 2013~2023
												(Units: deaths)
		Year
		2013	2014	2015	2016	2017	2018	2019	2020	2021	2022	2023
Total		8688	8663	9519	9223	9375	9847	10453	10747	10476	14301	14402
Sex	Men	2740	2625	2857	2883	2745	3049	3173	3396	3362	4455	4665
	Women	5948	6038	6662	6340	6630	6798	7280	7351	7114	9846	9737
Age	Under 40 years old	5	8	3	5	5	3	3	5	1	4	5
	40 ~ 44 years old	1	4	2	4	1	4	3	1	4	5	4
	45 ~ 49 years old	7	7	2	5	11	8	8	13	6	7	10
	50 ~ 54 years old	16	15	16	11	20	13	17	15	15	26	14
	55 ~ 59 years old	49	44	40	43	45	54	50	40	52	66	58
	60 ~ 64 years old	85	68	82	75	96	127	120	117	119	160	157
	65 ~ 69 years old	148	137	160	167	172	166	189	158	195	307	287
	70 ~ 74 years old	493	435	446	416	342	304	364	367	377	528	476
	75 ~ 79 years old	1121	1109	1122	998	953	1055	976	965	931	1111	1001
	80 ~ 84 years old	1973	1913	2035	1977	1992	2082	2165	2189	2120	2720	2787
	85 years old and above	4788	4923	5609	5518	5737	6030	6553	6876	6654	9367	9599
	UnKnown	2		2	4	1	1	5	1	2		4
Cause of death	F01	979	851	868	726	614	665	583	411	316	410	359
	F03	3321	3337	3558	3615	3658	2917	3030	2698	2042	2102	2783
	G30	4318	4399	5034	4823	5019	6157	6744	7532	7993	11624	11109
	G31	70	76	59	59	84	108	96	106	125	165	151
Place of death	Home	973	827	714	628	612	590	639	724	802	1215	1160
	Medical facilities	6615	6755	7673	7512	7521	7996	8477	8495	8257	10825	10976
	Residential institutions	934	948	969	974	1156	1203	1269	1457	1352	2188	2203
	Others	166	133	163	109	86	58	68	71	65	73	63

## Sheet: 2. fig.1
Year	The number of death	death rate	Age-standardized death rate
2013	8688	17.1839	10.48
2014	8663	17.0655	9.68747
2015	9519	18.6824	9.87604
2016	9223	18.0443	8.95399
2017	9375	18.2996	8.46108
2018	9847	19.1946	8.27349
2019	10453	20.3614	8.1918
2020	10747	20.9292	7.81063
2021	10476	20.4078	7.16346
2022	14301	27.8994	9.17262
2023	14402	28.1587	8.65649

## Sheet: 2. fig.2
	2013	2014	2015	2016	2017	2018	2019	2020	2021	2022	2023
F01(Vascular dementia)	1.93635	1.67641	1.70357	1.42038	1.1985	1.29627	1.13562	0.800401	0.615585	0.799857	0.701914
F03(Unspecified dementia)	6.56857	6.57367	6.98308	7.07257	7.14025	5.68606	5.90213	5.25421	3.97793	4.10073	5.4413
G30(Alzheimer disease)	8.54053	8.66573	9.87994	9.43596	9.79686	12.0017	13.1366	14.6682	15.5708	22.6769	21.7202
G31(Other degenerative diseases of nervous system,NEC)	0.138452	0.149715	0.115796	0.115431	0.163964	0.210523	0.186998	0.206429	0.243507	0.321894	0.295234

## Sheet: 2. fig.3
	2013	2014	2015	2016	2017	2018	2019	2020	2021	2022	2023
Home	11.1994	9.54635	7.50079	6.80906	6.528	5.99167	6.11308	6.73676	7.65559	8.49591	8.05444
Medical facilities	76.1395	77.9753	80.6072	81.4486	80.224	81.2024	81.0963	79.0453	78.8183	75.694	76.2116
Residential institutions	10.7505	10.9431	10.1796	10.5606	12.3307	12.2169	12.1401	13.5573	12.9057	15.2996	15.2965
Others	1.91068	1.53526	1.71236	1.18183	0.917333	0.589012	0.650531	0.660649	0.620466	0.510454	0.437439
